# Supplementary material for: Genomic Insights into Candidozyma auris Clade II: Comparative Phylogenomics and Structural Validation of Fluconazole Resistance Mechanisms
Source: J Fungi (Basel). 2026 Jan 20;12(1):76. doi: 10.3390/jof12010076 (PMC12843039; doi:10.3390/jof12010076)
Supplement: Supplementary file 1 [file jof-12-00076-s001.zip]

Archive with 1 entries (1 files):
- jof-4009524-supplementary.xlsx
