# Supplementary material for: Genomic Insights into Candidozyma auris Clade II: Comparative Phylogenomics and Structural Validation of Fluconazole Resistance Mechanisms
Source: J Fungi (Basel). 2026 Jan 20;12(1):76. doi: 10.3390/jof12010076 (PMC12843039; doi:10.3390/jof12010076)
Supplement: Supplementary file 1 [file jof-12-00076-s001.zip › jof-4009524-supplementary.xlsx]

## Sheet: Sheet1
BioSample Accession Number	GenBank Accession Number	Clinical Isolate Strain ID	Fluconazole Resistance	Source	Hospital Name	Collection Year	Patient Gender	Patient Age	Specimen Type	Primary Diagnosis
SAMN52628937	JBRTRS000000000	MFCPBHY00104	Resistant	South Korea (Busan)	Busan Paik Hospital	2018	F	53	ear discharge	otitis externa
SAMN52628934	JBRTRV000000000	MFCYUHY00043	Resistant	South Korea (Daegu)	Yeungnam University Hospital	2018	M	76	ear discharge	otitis media
SAMN52628911	JBRTSS000000000	MFCKUHY00106	Susceptible	South Korea (Gangwon)	Kangwon National University Hospital	2018	M	78	Ear discharge	otitis externa
SAMN52628912	JBRTSR000000000	MFCKUHY00004	Susceptible	South Korea (Gangwon)	Kangwon National University Hospital	2017	M	81	Ear discharge	otitis externa
SAMN52628917	JBRTSM000000000	MFCKUHY00034	Susceptible	South Korea (Gangwon)	Kangwon National University Hospital	2017	F	78	Ear discharge	otitis externa
SAMN52628918	JBRTSL000000000	MFCKUHY00006	Susceptible	South Korea (Gangwon)	Kangwon National University Hospital	2017	M	56	Ear discharge	otitis externa
SAMN52628919	JBRTSK000000000	MFCKUHY00029	Susceptible	South Korea (Gangwon)	Kangwon National University Hospital	2017	F	19	Ear discharge	otitis externa
SAMN52628923	JBRTSG000000000	MFCKUHY00021	Susceptible	South Korea (Gangwon)	Kangwon National University Hospital	2017	M	81	Ear discharge	otitis externa
SAMN52628924	JBRTSF000000000	MFCKUHY00110	Susceptible	South Korea (Gangwon)	Kangwon National University Hospital	2018	F	33	Ear discharge	otitis externa
SAMN52628927	JBRTSC000000000	MFCKUHY00164	Resistant	South Korea (Gangwon)	Kangwon National University Hospital	2019	M	62	Ear discharge	otitis media
SAMN52628928	JBRTSB000000000	MFCKUHY00174	Resistant	South Korea (Gangwon)	Kangwon National University Hospital	2019	F	52	Ear discharge	otitis externa
SAMN52628929	JBRTSA000000000	MFCKUHY00003	Resistant	South Korea (Gangwon)	Kangwon National University Hospital	2017	F	71	Abscess	otitis externa
SAMN52628930	JBRTRZ000000000	MFCKUHY00130	Resistant	South Korea (Gangwon)	Kangwon National University Hospital	2019	F	33	Ear discharge	otitis media
SAMN52628935	JBRTRU000000000	MFCKUHY00135	Resistant	South Korea (Gangwon)	Kangwon National University Hospital	2019	M	62	Ear discharge	otitis externa
SAMN52628936	JBRTRT000000000	MFCKUHY00028	Resistant	South Korea (Gangwon)	Kangwon National University Hospital	2017	F	82	Abscess	otitis media
SAMN52628939	JBRTRQ000000000	MFCKUHY00118	Resistant	South Korea (Gangwon)	Kangwon National University Hospital	2018	M	53	Ear discharge	otitis media
SAMN52628940	JBRTRP000000000	MFCKUHY00083	Resistant	South Korea (Gangwon)	Kangwon National University Hospital	2018	M	53	Ear discharge	otitis externa
SAMN52628938	JBRTRR000000000	MFCKUHY00167	Resistant	South Korea (Gangwon)	Kangwon National University Hospital	2019	F	77	ear discharge	otitis externa
SAMN52628909	JBRTSU000000000	MFCSVHY00025	Susceptible	South Korea (Gyeonggi)	St. Vincent's Hospital	2019	F	75	Ear discharge	chronic otitis media
SAMN52628915	JBRTSO000000000	MFCSVHY00027	Susceptible	South Korea (Gyeonggi)	St. Vincent's Hospital	2020	M	67	Otorrhea	chronic otitis media
SAMN52628916	JBRTSN000000000	MFCSVHY00022	Susceptible	South Korea (Gyeonggi)	St. Vincent's Hospital	2019	F	52	Ear	Cholesteatoma of external auditory canal
SAMN52628926	JBRTSD000000000	MFCSVHY00009	Susceptible	South Korea (Gyeonggi)	St. Vincent's Hospital	2018	F	57	pus	chronic otitis media
SAMN52628941	JBRTRO000000000	MFCSVHY00021	Susceptible	South Korea (Gyeonggi)	St. Vincent's Hospital	2018	M	69	Ear	Tympanosclersis
SAMN52628946	JBRTRJ000000000	MFCSVHY00001	Resistant	South Korea (Gyeonggi)	St. Vincent's Hospital	2017	N/A	N/A	Ear discharge	N/A
SAMN52628913	JBRTSQ000000000	MFCCKHY01151	Susceptible	South Korea (Incheon)	International St. Mary's Hospital	2019	M	52	Ear	N/A
SAMN52628914	JBRTSP000000000	MFCCKHY 01039	Susceptible	South Korea (Incheon)	International St. Mary's Hospital	2018	F	20	Ear	N/A
SAMN52628920	JBRTSJ000000000	MFCCKHY01131	Susceptible	South Korea (Incheon)	International St. Mary's Hospital	2019	F	69	Ear	N/A
SAMN52628921	JBRTSI000000000	MFCCKHY01129	Susceptible	South Korea (Incheon)	International St. Mary's Hospital	2018	M	54	Ear swab	N/A
SAMN52628922	JBRTSH000000000	MFCCKHY01150	Susceptible	South Korea (Incheon)	International St. Mary's Hospital	2019	F	21	Ear	N/A
SAMN52628925	JBRTSE000000000	MFCCKHY01043	Susceptible	South Korea (Incheon)	International St. Mary's Hospital	2018	N/A	21	Ear	N/A
SAMN52628931	JBRTRY000000000	MFCCKHY01130	Resistant	South Korea (Incheon)	International St. Mary's Hospital	2019	F	59	Ear	N/A
SAMN52628932	JBRTRX000000000	MFCCKHY01125	Resistant	South Korea (Incheon)	International St. Mary's Hospital	2018	M	67	Ear swab	N/A
SAMN52628933	JBRTRW000000000	MFCCKHY01137	Resistant	South Korea (Incheon)	International St. Mary's Hospital	2019	M	69	Ear swab	N/A
SAMN52628942	JBRTRN000000000	MFCCKHY00105	Susceptible	South Korea (Incheon)	International St. Mary's Hospital	2016	M	43	Ear swab	otitis media
SAMN52628943	JBRTRM000000000	MFCCKHY00303	Susceptible	South Korea (Incheon)	International St. Mary's Hospital	2016	F	18	Ear swab	ear cholesteatoma
SAMN52628944	JBRTRL000000000	MFCCKHY01097	Resistant	South Korea (Incheon)	International St. Mary's Hospital	2018	F	50	Ear swab	N/A
SAMN52628945	JBRTRK000000000	MFCCKHY01092	Resistant	South Korea (Incheon)	International St. Mary's Hospital	2018	M	24	Ear swab	N/A
SAMN52628908	JBRTSV000000000	MFCJUHY00032	Susceptible	South Korea (Jeju)	Jeju National University Hospital	2019	F	54	abscess	chronic otitis media
SAMN52628910	JBRTST000000000	MFCJUHY00033	Susceptible	South Korea (Jeju)	Jeju National University Hospital	2018	M	47	ear discharge	chronic otitis media
